# Supplementary material for: Behavioral and neural adaptations in response to five weeks of balance training in older adults: a randomized controlled trial
Source: J Negat Results Biomed. 2017 Jun 13;16:11. doi: 10.1186/s12952-017-0076-1 (PMC5470269; doi:10.1186/s12952-017-0076-1)
Supplement: Additional file 1: — Complete data set. (XLSX 51 kb) [file 12952_2017_76_MOESM1_ESM.xlsx]

## Sheet: Subjects
ID	Age	Sex	Height	Weight
Training Group
2	67	F	159.5	66.2
3	69	M	175	73.9
4	69	M	186.5	89.8
5	69	M	156.5	72.4
6	70	M	173	73.9
7	74	M	176	79.5
8	65	F	167	84.7
9	72	F	172	73.6
12	65	M	179.5	68.2
14	65	F	161.5	63.5
18	70	F	165	66.8
19	73	F	165.5	65.5
20	78	M	177.5	76.3
21	79	F	171	69.3
23	67	F	164	64.8
Mean	70.1333		169.967	72.56
SD	4.38938		8.23205	7.59161
Range	65-79
Control Group
10	66	M	172.5	86.4
25	76	F	152.5	66.6
26	70	F	154.5	53.1
27	80	M	167.5	88.6
28	68	F	164	72
29	71	M	180	115
30	74	M	178.5	90.2
33	79	M	184.5	96.4
34	72	M	182	74.7
35	67	M	186	92.3
36	74	M	178.5	100.2
37	63	F	160	71.3
38	65	F	164	92
Mean	71.1538		171.115	84.5231
SD	5.3205		11.4367	16.384
Range	63-80

## Sheet: Static balance task
	MEAN				BEST TRIAL
	PRE		POST		PRE				POST
	1-legged				2-legged	1-legged			2-legged	1-legged
ID	Errors				Sway	Sway	Errors		Sway	Sway	Errors
Training Group
2	0		0		15.5247	105.476	0		15.4067	169.598	0
3	0		0		34.0151	151.837	0		29.3903	145.186	0
4	1		0		16.3293	162.389	0		18.5374	92.137	0
5	4		0		18.3623	167.098	3		18.2623	91.2184	0
6	0		0		10.4415	101.422	0		16.7724	74.6889	0
7	3		1		17.2749	181.515	1		22.3761	184.588	1
8	0		0		10.7963	56.593	0		10.8248	62.867	0
9	0		0		11.9067	72.1636	0		10.915	88.4357	0
12	0		0		23.6023	113.87	0		21.0477	66.5149	0
14	2		0		26.8358	138.168	2		21.9284	116.988	0
18	0		0		15.0309	53.9604	0		18.4048	42.7218	0
19	0		0.5		21.165	84.1487	0		23.9533	94.0858	0
20	0.5		0.5		22.5558	92.2971	0		29.2512	91.6275	0
21	0		0		17.9663	199.693	0		17.0095	99.7875	0
23	0.5		0		23.3679	107.84	0.5		24.0898	105.014	0.25
Mean	0.733333		0.133333		19.0117	108.532	0.433333		19.878	93.4227	0.0833333
SD	1.26585		0.296808		6.40714	45.8596	0.903696		5.55003	36.2382	0.261634
Control Group
10	2		2		15.6286	150.065	1		21.7	132.5	0
25	1.5		1.5		39.5782	140.104	1		29.1373	142.55	1
26	0		0		27.4755	69.903	0		19.7592	48.055	0
27	0		0		23.9884	107.431	0		26.8475	105.894	0
28	0		0		17.2299	62.3951	0		13.725	54.3899	0
29	0		0		40.1494	100.665	0		39.5396	163.851	0
30	1.5		1		19.995	149.423	1		22.9074	136.084	1
33	0		1.5		17.2388	61.45	0		18.7994	85.1875	1
34	2.5		4		27.0003	164.458	1		22.8595	175.236	1
35	0		0		18.2894	106.327	0		14.3614	100.732	0
36	0.5		1		21.017	76.8568	0		16.4719	114.058	0
37	0.5		0.25		11.1208	69.2874	1.25		11.7925	69.1313	1
38	3.5		4		17.1776	60.3254	3.75		20.3776	51.567	5.75
Mean	0.923077		1.17308		22.7607	87.263	0.692308		21.406	97.83	0.826923
SD	1.16987		1.43391		8.83268	19.889	1.0565		7.40842	42.568	1.5592

## Sheet: Dynamic balance task
	MEAN				BEST TRIAL
	PRE		POST		PRE				POST
	1-legged				2-legged	1-legged			2-legged	1-legged
ID	Errors				Sway	Sway	Errors		Sway	Sway	Errors
Training Group
2	0		0		0.7545	5.562	0		0.6805	9.2585	0		* Not able to perform task.
3	*		*		0.7364	*			1.5007	*			** Measurement problems.
4	*		0		0.7885	*			0.678	6.0094	0
5	1.66667		0.666667		0.8541	10.0531	1		0.9028	14.8035	0
6	0.5		0		0.7979	13.2723	0		0.9188	8.9869	0
7	1		0.666667		**	6.2296	0		1.5464	10.6247	0
8	0		0.333333		0.5678	3.0748	0		0.8278	2.8252	0
9	0.666667		0		0.691	6.3944	0		0.6316	3.9037	0
12	0		0.666667		1.4412	3.8311	0		1.6067	4.9597	0
14	3.33333		0		0.8139	14.8294	2		1.5919	8.5361	0
18	0		0		0.726	5.0516	0		0.8391	2.4968	0
19	1		0		1.0515	5.5072	1		0.7892	13.1457	0
20	0		0		0.884	6.4828	0		2.7214	7.8282	0
21	*		0		0.638	*			1.2692	11.6048	0
23	0.666667		0.17		2.1628	9.1533	0		2.1823	8.6038	0
Mean	0.736111		0.208611		0.921971	6.56132	0.333333		1.22429	6.60972	0
SD	0.978192		0.29405		0.414848	3.05752	0.651339		0.629768	3.0727	0
Control Group
10	3		3		0.9686	31.9478	0		1.0712	15.5398	1
25	0		0		**	**			**	**
26	0.333333		0		1.8138	1.8803	0		1.187	2.1077	0
27	0		1		1.571	7.1465	0		1.8819	10.0071	0
28	0.333333		0		0.8904	2.7657	0		0.9431	2.7963	0
29	0		1.33333		1.9268	6.2734	0		5.1566	8.8443	0
30	3.33333		5.66667		2.3668	18.4639	3		3.8438	29.1842	3
33	0		0		1.0529	8.9637	0		1.8084	7.4185	0
34	1.66667		7		1.4331	16.4993	0		2.3143	77.1369	5
35	0		0		1.7232	9.5179	0		2.5026	6.7572	0
36	2.33333		0.666667		1.4834	28.1407	0		0.9079	26.9123	0
37	0.666667		0.5		0.7013	3.3442	0		0.6857	4.0122	0.5
38	2		3.66667		1.067	4.9179	1.5		1.6145	4.4141	2.5
Mean	1.05128		1.75641		1.41652	9.24117	0.375		1.99308	9.26334	1
SD	1.24608		2.36155		0.494265	8.81906	0.932372		1.33057	8.31589	1.63763

## Sheet: H-reflex
	PRE				POST				PRE		POST
ID	Hmax	Mmax	H-M ratio		Hmax	Mmax	H-M ratio		Background EMG
2	1.2216	7.5775	0.1612		1.3428	10.7816	0.1245		0.0283		0.0314		* No H-reflex visible.
3	2.9233	8.913	0.328		1.0687	8.364	0.1278		0.0061		0.0105
4	1.8271	7.2198	0.2531		2.796	10.733	0.2605		0.0328		0.0404
5	2.2443	10.3506	0.2168				*
6	3.7845	5.3824	0.7031		0.83538	1.3191	0.6333		0.0066		0.00694
7	1.9879	9.7574	0.2037		2.7029	9.5767	0.2822		0.0343		0.0417
8	5.1367	9.6979	0.5297		5.8862	10.7864	0.5457		0.0305		0.0437
9	2.1927	8.4683	0.2589		1.5137	6.3293	0.2392		0.0347		0.0329
12	3.3041	10.7874	0.3063		1.8375	10.2429	0.1794		0.0636		0.0689
14	2.2412	9.4843	0.2363		1.3519	9.227	0.1465		0.0332		0.0411
18	3.5144	8.6194	0.4077		4.155	9.191	0.4521		0.0292		0.046
19	3.6206	6.712	0.5394		3.2541	7.374	0.4413		0.039		0.0278
20	2.0413	5.1788	0.3942		0.874	2.9425	0.297		0.0334		0.0254
21	5.3629	10.7986	0.4966		5.6064	10.802	0.519		0.0522		0.0576
23	1.0956	5.7306	0.1912		1.9327	10.3455	0.1868		0.015		0.0537
Mean			0.357814				0.316807		0.03135		0.0377171
SD			0.160298				0.169959		0.0154299		0.0170141
10	1.07636	2.0614	0.5221		0.88404	2.08288	0.4244		0.02302		0.03574
25	4.4504	10.7596	0.4136		1.9571	10.2985	0.19		0.0556		0.0385
26	0.9549	3.6932	0.2586		0.3064	2.2336	0.1372		0.0175		0.0102
27			*
28	8.262	10.7901	0.7657		6.5948	10.2374	0.6442		0.0255		0.0356
29			*
30	2.338	4.2065	0.5558		2.8107	6.2012	0.4532		0.0257		0.0341
34	0.9665	1.8185	0.5315		0.9305	2.6996	0.3447		0.0428		0.0412
35	0.4602	2.0236	0.2274		0.5222	2.1301	0.2451		0.011		0.01
37	3.1012	5.3519	0.5795		2.6376	9.4427	0.2793		0.0182		0.0245
38	1.5778	5.2448	0.3008		0.9933	4.8172	0.2062		0.0357		0.0466
33	2.045	2.999	0.6819		1.6605	3.6914	0.4498		0.0242		0.033
36	0.9885	4.8508	0.2038		1.1948	7.1024	0.1682		0.0368		0.0297
Mean			0.458245				0.322027		0.0287291		0.0308309
SD			0.190496				0.15644		0.0128754		0.0117395

## Sheet: Cond. H-reflex
	PRE					POST				PRE		POST
ID	ISI EF	Cond.	Control	Facilit.		Cond.	Control	Facilit.		Background EMG
Training Group
2	-4	1.36988	0.869497	0.575485		1.719	1.4258	0.205639		0.0312		0.0569		* Measurement problems.
3	-4	2.4171	1.9711	0.22627		1.8126	1.6835	0.0766855		0.0526		0.0225
4	-4	1.4839	1.191	0.245928		2.5846	1.8304	0.412041		0.0461		0.0459
5	No clear early facilitation.
6	-2	2.3431	2.126	0.102117		2.7436	2.6074	0.0522359		0.0469		0.0533
7	-4	1.163	1.0731	0.083776		1.8837	1.4362	0.311586		0.0573		0.0317
8	-1	0.7104	0.7282	-0.0244438		*
9	-4	1.1573	1.0544	0.097591		1.9138	1.5284	0.252159		0.0665		0.0473
12	-1	*				*
14	-4	1.517	1.1827	0.282658		2.7549	2.3544	0.170107		0.0464		0.0406
18	-4	2.8405	2.2796	0.246052		*
19	No clear early facilitation.
20	-4	1.068	0.8424	0.267806		0.6651	0.4881	0.362631		0.043		0.0274
21	-4	3.0688	2.8151	0.0901211		3.648	3.4582	0.054884		0.057		0.0521
23	No clear early facilitation.
Mean	-3.77778			0.219083				0.210885		0.0496667		0.0419667
SD	0.666667			0.157159				0.134416		0.0101274		0.0122294
Control Group
10	-3	2.6438	2.2184	0.19176		2.6201	2.2667	0.155909		0.0855		0.0997
25	-4	2.4163	2.2877	0.0562137		2.205	1.6398	0.344676		0.0855		0.0414
26	-4	0.8457	0.7727	0.0944739		0.6289	0.5211	0.20687		0.1736		0.0549
27	No H-reflex visible.
28	-4	3.1706	3.4931	-0.0923249		4.84319	4.30995	0.123724		0.0324		0.0378
29	No H-reflex visible during lying.
30	-4	*
33	-4	1.5172	1.2255	0.238025		1.1702	1.2842	-0.0887712		0.0239		0.0364
34	-4	0.9467	0.8053	0.175587		0.9925	0.8842	0.122484		0.03		0.0355
35	-4	*
36	No H-reflex visible during lying.
37	-2	*
38	-3	*
Mean	-3.83333			0.110622				0.144149		0.0718167		0.05095
SD	0.408248			0.119536				0.141012		0.0571535		0.0249267
